# Supplementary material for: Characterization of two myostatin genes in pufferfish Takifugu bimaculatus: sequence, genomic structure, and expression
Source: PeerJ. 2020 Aug 3;8:e9655. doi: 10.7717/peerj.9655 (PMC7409809; doi:10.7717/peerj.9655)
Supplement: Supplemental Information 2 [file peerj-08-9655-s002.xlsx]

## Sheet: Figure 6B
SAMPLE	target gene（mstn2）	reference gene（β-actin）
Eye	40	23.19
	40	24.12
	35.44	23.54
	40	25.12
Fins	39.54	26.45
	40	32.73
	39.43	23.74
	40	25.7
Liver	36.66	21.81
	40	25.16
	37.21	21.74
	38.31	24.51
Gallbladder	37.41	22.77
	38.55	23.26
	38.74	21.62
	38.55	24.83
Kidney	37.59	23.75
	38.47	23.02
	38.88	25.72
	37.48	25.9
Spleen	40	23.69
	39.38	22.58
	35.66	21.72
	37.75	22.8
Skin	33.45	25.6
	32.9	25.44
	33.2	24.01
	33.47	26.18
Heart	40	28.42
	37.41	23.76
	40	25.79
	40	27.74
Intestine	35.91	23.79
	36.82	20.89
	37.45	23.98
	40	25.16
Muscle	32.85	29.95
	32.33	31.19
	33.33	31.4
	33.18	32.1
Gill	33.22	27.43
	33.3	26.33
	32.99	25.47
	33.23	26.98
Brain	28.94	26.56
	28.88	26.1
	28.87	25.26
	28.96	26.72
