# Supplementary material for: Characterization of two myostatin genes in pufferfish Takifugu bimaculatus: sequence, genomic structure, and expression
Source: PeerJ. 2020 Aug 3;8:e9655. doi: 10.7717/peerj.9655 (PMC7409809; doi:10.7717/peerj.9655)
Supplement: Supplemental Information 4 [file peerj-08-9655-s004.xlsx]

## Sheet: Figure 7B
sample	target gene（mstn2）	reference gene（β-actin）
two-cell stage	34.61	20.13
	34.71	21.06
	34.83	21.51
blastula stage	34.68	21.1
	34.84	21.08
	34.58	20.49
gastrula stage	34.5	19.16
	34.5	20.24
	34.69	20.14
neurula stage	34.71	20.24
	34.43	21.05
	34.55	20.58
somite appearance stage	34.15	20.16
	35.13	20.31
	34.62	21.21
eye lens formation stage	34.54	20.84
	34.99	19.69
	34.7	20.46
muscular activity stage	34.19	20.02
	34.84	18.78
	34.32	18.85
heart pulsation stage	32.37	20.2
	32.91	21.34
	32.73	20.77
eye pigment formation stage	34.12	21.29
	34.7	20.82
	34.38	20.11
hatching stage	34.36	21.86
	34.42	20.21
	34.12	20.88
